# Supplementary material for: Extraction and characterization of microcrystalline cellulose from kelp (Laminaria japonica) waste
Source: PLoS One. 2026 Jun 30;21(6):e0331699. doi: 10.1371/journal.pone.0331699 (PMC13318030; doi:10.1371/journal.pone.0331699)
Supplement: S1 File — (ZIP) [file pone.0331699.s001.zip]

Archive with 2 entries (2 files):
- data_figure6.xls
- data_table1.xls
