# Supplementary material for: Extraction and characterization of microcrystalline cellulose from kelp (Laminaria japonica) waste
Source: PLoS One. 2026 Jun 30;21(6):e0331699. doi: 10.1371/journal.pone.0331699 (PMC13318030; doi:10.1371/journal.pone.0331699)
Supplement: S1 File — (ZIP) [file pone.0331699.s001.zip › data_figure6.xls]

## Sheet: Sheet1
HCl concentration	Degree of polymerization			average	SD	Yield			average	SD
0.5	390.35	407.48	390.7	396.2	9.8	91.85	95.53	98.7	95.4	3.4
1	208.69	216.94	207.4	211	5.2	93.14	97.66	89.88	93.6	3.9
1.5	188.95	204.37	191.83	195.1	8.2	89.14	93.59	87.87	90.2	3
2	158.67	164.61	169.62	164.3	5.5	83.76	88.74	84	85.5	2.8
2.5	152.91	161.79	148.17	154.3	6.9	80.08	83.84	80.16	81.4	2.1
3	139.06	148.96	138.85	142.3	5.8	80.5	83.42	78.36	80.8	2.5
Time	Degree of polymerization			average	SD	Yield			average	SD
10	287.06	295.76	289.76	290.9	4.5	90.4	95.54	94.89	93.6	2.8
20	241.57	257.84	254.88	251.4	8.7	85.92	91.88	92.2	90	3.5
30	156.73	165.44	170.73	164.3	7.1	85.34	88.22	82.94	85.5	2.6
40	150.21	154.88	147.22	150.8	3.9	79.97	87.1	83.49	83.5	3.6
