# Supplementary material for: Extraction and characterization of microcrystalline cellulose from kelp (Laminaria japonica) waste
Source: PLoS One. 2026 Jun 30;21(6):e0331699. doi: 10.1371/journal.pone.0331699 (PMC13318030; doi:10.1371/journal.pone.0331699)
Supplement: S1 File — (ZIP) [file pone.0331699.s001.zip › data_table1.xls]

## Sheet: Sheet1
	Water retention value			average	SD	Degree of polymerization			average	SD
Kelp cellulose	398.71	409.59	414.22	407.5	7.96211	902.51	961.2	943.03	935.6	30
Kelp MCC	128.87	134.12	137.96	133.7	4.56319	162.62	166.71	163.63	164.3	2.1
Commercial MCC	119.35	124.37	115.98	119.9	4.22195	164.69	168.13	166.8	166.5	1.7
